# Supplementary material for: Epidemiological Study of Malignant Paediatric Liver Tumours in Denmark 1985–2020
Source: Cancers (Basel). 2023 Jun 26;15(13):3355. doi: 10.3390/cancers15133355 (PMC10341131; doi:10.3390/cancers15133355)
Supplement: Supplementary file 1 [file cancers-15-03355-s001.zip]

Archive with 1 entries (1 files):
- cancers-2440335-Supplement.pdf
